# Supplementary material for: Leukaemia exposure alters the transcriptional profile and function of BCR::ABL1 negative macrophages in the bone marrow niche
Source: Nat Commun. 2024 Feb 5;15:1090. doi: 10.1038/s41467-024-45471-0 (PMC10844594; doi:10.1038/s41467-024-45471-0)
Supplement: Supplementary file 4 — Source Data [file 41467_2024_45471_MOESM4_ESM.xlsx]

## Sheet:  1b
	Gr1+Cd11b+ cells (%) BM
	Control	CML
	39.4	55.6
	13.5	41.5
	20.8	60.3
	24.1	57.8

## Sheet: 1c
	Gr1+Cd11b+ cells (%) Blood
	Control	CML
	18.1	66.2
	18.8	64.8
	24.8	58.1
	54.2	86

## Sheet: 1d
	CD45.2+CD19+ (%)			CD45.1+CD19+ (%)
	Control	CML		Control	CML Exposed
	41.6	9.73		45.4	3.89
	47.3	15.2		44.3	4.77
	24.2	5.89		43.9	4.64
		6.51		39.2	2.2

## Sheet: 1e
	CD45.2+CD8+ (%)			CD45.1+CD8+ (%)
	Control	CML		Control	CML Exposed
	0.61	2.35		3.72	0.48
	0.62	2.24		8.61	1.13
	1.22	2.64		3.21	2.26
	4.04	3.9		3.11	0.57

## Sheet: 1f
	CD45.2+CD4+ (%)			CD45.1+CD4+ (%)
	Control	CML		Control	CML Exposed
	1.66	1.33		2.34	0.86
	2.15	2.06		3.16	1.65
	2.5	1.95		2.66	3.57
		3.13		2.68	2.76

## Sheet: 1g
	CD45.2+CD11b+Ly6G+ (%)			CD45.1+CD11b+Ly6G+ (%)
	Control	CML		Control	CML Exposed
	32.4	66.2		34.5	61.6
	23.7	52.5		25.2	62.9
	45.9	58.8		33.7	59.1
		57.9		35	54.6

## Sheet: 1h
	CD45.2+Ly6G-F4/80-CD11b+ (%)			CD45.1+Ly6G-F4/80-CD11b+ (%)
	Control	CML		Control	CML Exposed
	31.8	68.9		38.6	70.6
	51.5	40.6		35.7	46.7
	36.2	58.7		55.6	62.1
		67		42.6	61.2

## Sheet: 1i
	CD45.2+F4/80+CD11b+ (%)			CD45.1+F4/80+CD11b+ (%)
	Control	CML		Control	CML Exposed
	8.57	9.11		8.46	12.7
	6.53	11.8		9.58	16.4
	4.48	11		5.79	12.6
		8.22		6.2	11.5

## Sheet: 2b
	CD45.1+F4/80+CD11b+ (%)			CD45.2+F4/80+CD11b+ (%)
	IgG2a	Anti-CSF1R		IgG2a	Anti-CSF1R
	9.13	5.98		12.4	9.48
	12.1	6.23		17.6	10.3
	9.51	6.55		14.2	6.59
	10.7			17.4

## Sheet: 2c
	Survival Analysis
	Days	IgG2a	Anti-CSF1R
	39	1
	37	1
	37	1
	15	1
	18		1
	15		1
	15		1
	13		1
	11		1

[truncated: 64 more sheets: 2d, 2e, 4a, 4b, 4c, 4d, 4e, 4f, 4g, 4h, 4i, 5e, 5f, 6a, 6b, 6c, 6d, 6e, 6f, 6g …]
